# Supplementary material for: Mucin-Protected Caco-2 Assay to Study Drug Permeation in the Presence of Complex Biorelevant Media
Source: Pharmaceutics. 2022 Mar 24;14(4):699. doi: 10.3390/pharmaceutics14040699 (PMC9032137; doi:10.3390/pharmaceutics14040699)
Supplement: Supplementary file 1 [file pharmaceutics-14-00699-s001.zip]

Archive with 1 entries (1 files):
- pharmaceutics-1624568-supplementary.pdf
